# Supplementary material for: Selectivity Control in Nitroaldol (Henry) Reaction by Changing the Basic Anion in a Chiral Copper(II) Complex Based on (S)-2-Aminomethylpyrrolidine and 3,5-Di-tert-butylsalicylaldehyde
Source: Molecules. 2024 Nov 4;29(21):5207. doi: 10.3390/molecules29215207 (PMC11547561; doi:10.3390/molecules29215207)
Supplement: Supplementary file 1 [file molecules-29-05207-s001.zip]

Archive with 1 entries (1 files):
- molecules-3269424-supplementary.pdf
